# Supplementary material for: Identification of genome-wide binding sites of heat shock factor 1, Hsf1, under basal conditions in the human pathogenic yeast, Candida albicans
Source: AMB Express. 2018 Jul 16;8:116. doi: 10.1186/s13568-018-0647-7 (PMC6047955; doi:10.1186/s13568-018-0647-7)
Supplement: Supplementary file 1 — Additional file 1. Additional tables. [file 13568_2018_647_MOESM1_ESM.xlsx]

## Sheet: TITLE PAGE
Journal name	AMB Express
Manuscript Title	Identification of genome-wide binding sites of Heat shock factor 1, Hsf1, at basal conditions in the human pathogenic yeast, Candida albicans
The name(s) of the author(s)	Remya Nair1,2, Nitesh K. Khandelwal2,3,Md.Shariq,2,4, Archana K. Redhu2,5, Naseem A. Gaur3, Shamim Shaikh1 and Rajendra Prasad6*
The affiliation(s) and address(es) of the author(s)	1 Rajiv Gandhi Institute of IT & Biotechnology, Bharati Vidyapeeth University, Pune
	2School of Life Sciences, Jawaharlal Nehru University, New Delhi,110067, India.
	3 International Centre for Genetic Engineering and Biotechnology , New Delhi,110067, India.
	4National Institute of Pathology, Safdarjung campus, New Delhi, 110029, India.
	5Department of Biosciences and Bioengineering, IIT-Bombay
	6Amity Institute of Integrative Sciences and Health and Amity Institute of Biotechnology Amity University, Gurgaon, 122413, India
The e-mail address of the corresponding author	rprasad@ggn.amity.edu , rp47jnu@gmail.com
LEGENDS
TABLE S1	Binding intensitites of Hsf1 on genes of Enriched both, BPS (-) specific and BPS (+) specific.
TABLE S2	The distribution of Hsf1 binding sites on each chromosome for these 660 genes
TABLE S3	Functional categories of genes of Enriched both, BPS (-) specific and BPS (+) specific bound by Hsf1.

## Sheet: Table S1
ENRICHED BOTH	AVG WT	AVG BPS		WILDTYPE SPECIFIC (BPS -)	WT-1	WT-2	AVG WT		IRON DEPRIVED SPECIFIC (BPS+)	BPS1	BPS2	AVG BPS
ACS1	5.93499	4.9648		ALS4	1.3498	1.3302	1.34		orf19.7598	2.3755	2.8886	2.63205
ADH1	2.10272	1.30555		BEM2	2.0724	1.3488	1.7106		orf19.6464	2.325	2.7342	2.5296
ADK1	1.2295	0.8011		BGL2	1.9285	1.9195	1.924		CTF18	2.1608	2.0515	2.10615
AHP1	2.007	0.9573		CCN1	1.0129	1.0843	1.0486		orf19.304	2.0056	2.1473	2.07645
AHP2	6.05293	5.17613		CNT	1.8117	1.6129	1.7123		FGR47	1.9216	1.8184	1.87
AHR1	1.30525	1.06215		CPH1	2.3883	2.0068	2.19755		RBP1	1.8581	1.3252	1.59165
ALG6	2.5532	1.38875		CRM1	2.0656	1.9088	1.9872		orf19.633	1.5343	1.1281	1.3312
ALP1	1.1477	0.62335		CSI2	1.8524	2.4364	2.1444		ISA1	1.183	0.8941	1.03855
ALR1	4.5092	3.9426		DUR1,2	1.1591	1.0211	1.0901		orf19.7457	1.1056	0.9181	1.01185
ALS1	1.78995	0.90135		EAF3	0.9583	1.1026	1.03045		orf19.6778	1.0974	0.9064	1.0019
ALS3	2.34815	1.99443		ERG12	2.5189	1.639	2.07895		orf19.3543	1.0761	0.845	0.96055
AMO2	3.09029	1.72828		GSL1	2.3318	1.2151	1.77345		APE2	1.007	0.915	0.961
AOX1	1.10755	0.88505		GZF3	3.7848	2.742	3.2634		orf19.7151	0.9958	0.7915	0.89365
AOX2	1.38288	1.54275		HMG1	2.5693	1.8161	2.1927		orf19.6715	0.9824	1.0213	1.00185
APE3	1.61952	1.3576		ILV3	2.1128	1.716	1.9144		orf19.91	0.9316	0.7131	0.82235
AQY1	1.71094	1.08722		JEN1	1.3324	0.8752	1.1038		RPP2A	0.8921	0.914	0.90305
ARO10	1.59846	0.879515		KEM1	1.3577	1.6768	1.51725		OLE1	0.8632	0.6241	0.74365
ASR1	2.65892	3.51313		LIP1	2.1228	2.08	2.1014		orf19.5943.1	0.8189	0.816	0.81745
AXL2	4.00691	3.07096		MDS3	1.2659	1.0749	1.1704		SUA71	0.812	0.8814	0.8467
BMT1	3.47576	2.43397		MLP1	0.9142	0.9896	0.9519		orf19.4706	0.7604	0.6903	0.72535
BMT9	3.79945	2.1183		MNT4	2.7855	3.0984	2.94195		RPN3	0.7459	0.8157	0.7808
BNI4	1.78688	1.18259		NBP2	1.3921	1.546	1.46905		orf19.5070	0.7131	0.6078	0.66045
BOI2	4.72932	2.10989		orf19.1053	3.4448	2.5159	2.98035		orf19.1946	0.7023	0.7082	0.70525
BRG1	2.0478	0.84895		orf19.1277	2.2014	1.3775	1.78945		orf19.3378	0.6833	0.6668	0.67505
BUD20	1.94077	1.05815		orf19.1393	1.9911	1.7364	1.86375		AVT1	0.6515	0.5499	0.6007
CAM1	2.06626	1.31043		orf19.1440.1	3.6212	3.9856	3.8034		orf19.6770	0.6369	0.6315	0.6342
CAN2	1.64962	1.01501		orf19.1544	2.1271	2.0539	2.0905		FMA1	0.6135	0.6351	0.6243
CAN3	1.16764	0.838204		orf19.1610	1.5164	1.5477	1.53205		TDH3	0.6129	0.9919	0.8024
CAT2	1.80898	0.948344		orf19.1611	1.4607	1.848	1.65435		HYR1	0.605	0.7189	0.66195
CBF1	1.10085	1.48174		orf19.1656	3.0422	1.3746	2.2084		IFD3	0.5998	0.7137	0.65675
CBP1	1.79661	1.11385		orf19.1871	1.8033	1.5151	1.6592
CCP1	2.22715	1.55584		orf19.223	1.8441	2.1035	1.9738
CCT3	1.6242	1.06895		orf19.3238	2.8714	4.0695	3.47045
CCT5	0.90964	0.642251		orf19.335	1.439	0.8361	1.13755
CDC3	4.31478	3.04785		orf19.3455	1.0948	1.2361	1.16545
CDC34	2.16295	0.94805		orf19.410.3	1.696	1.7732	1.7346
CDC37	2.55264	3.89146		orf19.4893	1.1907	1.1152	1.15295
CDC43	1.59165	0.73515		orf19.4914.1	1.5223	1.432	1.47715
CDC47	2.47583	1.56923		orf19.4972	3.0082	1.7987	2.40345
CDR11	0.84651	0.428976		orf19.6065	0.9466	1.463	1.2048
CEF3	4.50278	2.68649		orf19.6450	1.2895	1.0896	1.18955
CEK1	1.96911	1.58432		orf19.6637	2.0007	2.25	2.12535
CHS4	5.77494	3.98115		orf19.6980	1.628	1.3353	1.48165
CHT3	2.01192	1.42043		orf19.6981	2.2356	2.5435	2.38955
CKB2	2.15706	1.04471		orf19.7464	1.5386	1.2994	1.419
CLB2	2.44156	1.77249		orf19.750	1.7291	1.4202	1.57465
CLG1	3.24452	2.49942		orf19.7506	2.0508	1.5426	1.7967
CLN3	2.49665	0.6444		PCL5	1.6587	1.7398	1.69925
CMP1	2.28795	1.03391		PGA38	1.041	1.041	1.041
COX2	5.08447	4.21515		PHM5	1.1098	1.1958	1.1528
COX4	3.3376	1.97845		PLB3	1.5524	1.2651	1.40875
CPR6	2.77125	2.71135		POX1-3	2.6567	2.7604	2.70855
CRZ1	6.40769	4.24289		RAM1	0.9382	1.2042	1.0712
CRZ2	4.97934	2.10017		RCN1	1.8735	1.751	1.81225
CSH1	0.873631	0.796298		RCT1	2.3874	1.0946	1.741
CTA8	4.89303	3.71766		RIM15	2.414	2.7035	2.55875
CTF1	2.901	2.18722		RIX7	0.8923	1.095	0.99365
CTN1	1.4034	0.945494		RPA12	1.211	0.9472	1.0791
CTN3	2.08004	1.16601		RTF1	0.9276	0.9044	0.916
CUP9	1.93991	1.37229		SEO1	1.7821	1.8998	1.84095
CWH8	3.99601	2.35844		SIR2	1.1338	1.0917	1.11275
CYC3	1.99475	0.977211		SNO1	1.8482	1.3959	1.62205
CYP1	7.18014	7.15897		STP2	2.2582	1.6493	1.95375
CZF1	1.38126	1.19812		TOA2	2.1861	2.5371	2.3616
DBF2	2.42116	1.35659		TPK1	1.0727	0.7965	0.9346
DBP2	3.29225	1.86455		UEC1	1.4419	1.6842	1.56305
DFG5	1.87506	1.08658		UGT51C1	2.4228	2.0057	2.21425
DFI1	1.20582	1.01988
DOT4	3.2447	2.14515
DPM1	3.1178	1.7324
DPP1	1.81025	1.20058
DPP3	1.12455	0.730756
DSE1	6.67907	5.32912
EAF6	1.05372	0.596516
EAP1	1.33439	1.03847
ECM21	2.1215	1.23348
ECM25	3.59355	1.77315
ECM33	2.64196	1.73709
ECM331	4.58082	3.60996
ECM38	2.2644	1.2352
EFG1	1.62276	1.35336
EMP24	3.31129	2.28155
ENG1	1.29465	0.74525
ERG11	1.45514	0.963884
FAV2	4.62966	2.65549
FBA1	2.12531	1.37318
FCR1	0.95365	1.23035
FGR17	3.00013	1.79011
FGR3	0.865194	0.658527
FGR37	1.27005	1.17369
FGR42	3.6788	1.68274
FLC1	3.61031	2.19409
FRP3	2.24039	1.23125
GAP6	0.990496	0.563328
GCA1	1.08398	0.72778
GDB1	3.79006	2.40359
GDS1	4.86804	2.03347
GEF2	1.81093	1.13591
GFA1	3.131	2.46991
GIG1	2.09495	1.1338
GLC3	5.27	4.12343
GLT1	1.10141	0.638318
GLY1	2.51139	1.36331
GND1	4.25277	2.66618
GOR1	4.64725	4.02921
GPD2	2.45084	1.75183
GPR1	1.54992	1.17431
GPX1	1.96	1.26002
GPX2	3.95205	4.09689
GRP2	4.42633	4.90603
GRR1	1.5231	0.82095
GSY1	4.96111	4.16975
HAP41	5.66538	4.37854
HBR2	3.89061	2.3138
HCM1	1.11825	1.07274
HEX3	5.55983	3.90026
HGC1	5.14581	3.43673
HGT1	1.9073	2.24693
HGT12	1.01228	0.645635
HGT2	1.34854	1.03718
HGT20	1.13064	0.663141
HHF22	0.972631	0.693651
HHT1	4.81026	3.14672
HHT2	3.68753	2.55358
HSL1	1.49695	1.30995
HSM3	3.22276	1.92146
HSP104	7.59128	7.97048
HSP60	5.27974	5.17017
HSP70	5.70083	5.10689
HSP78	5.52942	5.00029
HSP90	4.35204	3.91847
HTA1	3.17549	1.60303
HTA2	2.44422	1.70463
HYR3	1.5077	0.81165
IDP2	2.47416	1.59979
IFF8	1.35652	0.927492
IFH1	4.41548	2.76767
IHD1	0.945357	0.695346
ILV5	1.12852	0.768508
IML2	1.78387	1.25767
INN1	4.0595	3.3197
IRA2	4.27895	2.631
IRE1	2.92218	1.80941
ISU1	1.11637	0.655497
KAR2	4.35626	4.08582
KGD2	1.73911	0.962572
KIC1	3.85159	2.83638
KRE6	3.89536	3.05157
KRE62	5.27374	3.90658
LEU1	2.90158	2.22946
LSC2	1.02559	0.461504
LSP1	1.6937	0.9715
LTE1	5.97243	4.53689
LYS1	2.1038	1.1159
LYS142	2.02885	1.23488
MAF1	1.6939	1.07414
MAK16	4.49094	2.8449
MAS2	2.16708	2.15293
MBP1	4.14472	2.67381
MDM34	0.829337	0.610507
MDR1	2.41258	2.22369
MET6	4.02437	2.91007
MGE1	2.4062	2.37089
MIG1	3.6959	2.88405
MLS1	1.5103	1.11544
MLT1	0.963761	0.922919
MNN11	4.11514	2.7006
MOH1	2.13113	2.18744
MPT5	3.38815	1.67145
MRE11	2.33287	1.72373
MSI3	5.35096	6.23393
MSN4	2.87955	2.18695
MSS4	3.32087	2.04434
MSW1	4.05535	2.98361
MVB12	5.11684	3.98797
MYO1	2.2673	1.16745
NAD4L	4.80504	3.38032
NDE1	2.56526	1.95795
OPI1	2.92384	1.84883
OPT6	4.69401	3.75043
orf19.1052	2.78404	2.00102
orf19.1060	1.83197	0.956986
orf19.1063	3.25981	2.02199
orf19.1075	3.29693	2.82137
orf19.1075.1	2.90235	1.44912
orf19.1085	2.05863	0.785464
orf19.1086	5.21471	3.26118
orf19.1105.3	2.09283	1.12652
orf19.1189	3.11186	1.88215
orf19.1229	3.34751	2.04727
orf19.1236	3.29366	1.61389
orf19.1239	1.92577	1.01647
orf19.1240	0.869136	0.607901
orf19.1259	2.52048	1.09664
orf19.1265	2.37548	1.07326
orf19.1297	1.88888	0.853124
orf19.1344	2.29818	1.03866
orf19.1353	2.18804	1.4242
orf19.1440	3.96481	2.63281
orf19.1440.2	3.94987	3.24654
orf19.1444	3.47625	2.60247
orf19.1486	6.14148	2.48406
orf19.1488	3.9548	2.9807
orf19.1532	2.61019	1.15869
orf19.1535	3.94374	2.36862
orf19.1536	1.84659	1.24044
orf19.1539	4.91179	3.50586
orf19.158	4.66993	2.24179
orf19.164	5.0201	3.41788
orf19.1651	3.50272	1.972
orf19.1654	0.83903	1.00239
orf19.1684	6.18026	5.3159
orf19.173	7.10808	4.28256
orf19.1734	3.87397	2.19441
orf19.1767	1.74968	0.962794
orf19.177	6.31314	4.65741
orf19.1776	1.3876	0.9586
orf19.1785	1.79413	2.33311
orf19.1791	3.56707	2.2527
orf19.1830	6.43829	5.03561
orf19.1835	4.91547	3.11284
orf19.192	1.25511	0.790267
orf19.193	1.05888	0.719137
orf19.1959	1.31829	1.28274
orf19.1991	2.1299	1.1165
orf19.2016	1.73486	1.28417
orf19.2024	2.07925	1.25956
orf19.204	2.27102	1.13557
orf19.206	1.40339	0.774795
orf19.2097	2.76994	2.0922
orf19.215	2.92139	2.35663
orf19.217	5.13159	3.46953
orf19.2210	1.439	0.92665
orf19.2222	2.90897	2.67008
orf19.2305	2.12323	1.36905
orf19.2308	1.68385	1.46743
orf19.2315	5.94499	4.23628
orf19.2317	3.82485	2.66708
orf19.2367	2.15179	1.34842
orf19.2398	5.37488	3.5206
orf19.242.2	3.08342	2.10502
orf19.2440	2.22376	1.594
orf19.2447	4.67274	3.05397
orf19.2457	2.20303	1.19368
orf19.2459	2.13223	1.29119
orf19.2460	4.69413	2.56477
orf19.2468	1.78974	1.1309
orf19.2476	5.19189	3.28131
orf19.2515	2.63548	2.14305
orf19.2529.1	1.34158	1.23366
orf19.2553	4.08376	2.52621
orf19.2575	1.50432	1.85032
orf19.263.1	1.56862	0.924183
orf19.2645	1.99117	1.02312
orf19.2725	4.25913	2.86026
orf19.2726	2.66715	1.9013
orf19.2749	2.20347	1.00218
orf19.2751	3.68009	1.90674
orf19.2757	2.04707	1.61749
orf19.2766	1.74679	1.22251
orf19.2778	1.71764	1.09648
orf19.2779	1.47468	1.44339
orf19.2786	2.23414	1.14229
orf19.28	1.18737	0.737357
orf19.2825	3.96969	2.59274
orf19.2826	3.35191	2.1277
orf19.2827	3.2754	2.17184
orf19.2844	2.04923	1.22514
orf19.2848	2.72345	1.54517
orf19.2850	3.02679	2.00861
orf19.2887	5.11423	2.44657
orf19.2888	4.16476	2.27486
orf19.2893	4.22791	2.68781
orf19.2903	3.02866	2.07164
orf19.2933	3.59107	3.12564
orf19.2959.1	1.90954	0.819651
orf19.2965	1.7287	1.65715
orf19.2977	2.36585	2.1128
orf19.302	3.31631	1.86457
orf19.3047	1.20747	1.0128
orf19.3089	1.30486	1.20488
orf19.3134	1.42746	0.808606
orf19.3139	1.15734	1.18079
orf19.3148	2.23526	1.26417
orf19.3156	3.43434	2.54956
orf19.3186	0.885136	1.00553
orf19.3210	3.77033	2.64259
orf19.3214	2.50005	1.65459
orf19.3215	3.74481	2.90242
orf19.3219	3.93576	3.49132
orf19.322	0.800742	0.690924
orf19.3228	1.07397	0.729841
orf19.323	0.869886	0.706673
orf19.3264.1	2.77481	2.3303
orf19.33	2.64216	2.19087
orf19.3301	1.08282	0.724837
orf19.3302	4.29203	2.15887
orf19.3337	2.12682	1.0553
orf19.3352	4.48279	3.90487
orf19.338	1.91927	1.4419
orf19.3406	1.89754	1.64949
orf19.3428	5.09378	3.07786
orf19.3430	4.02973	2.21769
orf19.3431	2.00583	1.23058
orf19.3456	2.60067	1.56606
orf19.3469	6.05443	3.97771
orf19.3475	8.07886	6.61672
orf19.3482	3.29449	1.69331
orf19.35	0.974976	0.541442
orf19.3501	3.40764	1.82004
orf19.352	2.04664	1.02219
orf19.36.1	2.55611	1.41192
orf19.3625	1.37007	0.862563
orf19.3643	2.378	1.95914
orf19.3644	2.71096	2.13901
orf19.3649	2.90862	2.91276
orf19.3689	1.7105	0.966202
orf19.3713	3.32626	2.38824
orf19.3728	3.63486	1.84871
orf19.3742	5.17371	5.0604
orf19.3751	2.23897	1.2868
orf19.3793	3.45636	2.4397
orf19.3854	2.98872	1.82977
orf19.3869	1.94778	1.55086
orf19.3928	1.88582	1.47269
orf19.3929	2.28143	2.17829
orf19.3968	1.80812	1.23921
orf19.3973	4.34321	3.10563
orf19.3982	3.11862	2.46487
orf19.3983	5.93389	4.49615
orf19.399	3.06185	1.89149
orf19.4086	1.157	1.10315
orf19.411	2.02792	1.50347
orf19.4121	2.39863	1.98974
orf19.4167	3.00636	3.3852
orf19.4185	2.76667	2.20835
orf19.4190	2.21101	1.47381
orf19.4210	2.94681	2.41847
orf19.4234	1.60083	1.33035
orf19.4244	2.98205	1.7162
orf19.4245	1.00863	0.766608
orf19.4246	1.58803	1.60417
orf19.4263	3.71179	3.03417
orf19.4264	2.0746	1.14178
orf19.4273	4.24393	2.85125
orf19.428	0.839938	1.01357
orf19.4295	2.87613	1.29284
orf19.4337	1.11576	0.702108
orf19.4342	2.90786	1.77305
orf19.4357	3.27022	3.24888
orf19.4358	3.98069	3.69801
orf19.4372	0.999521	0.975014
orf19.4376	1.23246	0.872046
orf19.4430	4.74661	3.26046
orf19.4436	3.55891	2.89806
orf19.4445	1.57748	1.07829
orf19.4449	0.813282	0.656594
orf19.4450.1	2.67619	1.91909
orf19.4459	1.45507	1.10861
orf19.4474	3.3771	1.3983
orf19.448	1.50552	0.98557
orf19.450	1.23157	0.86542
orf19.4607	2.00739	1.60536
orf19.4617	1.1544	0.9996
orf19.4621	6.50387	4.39004
orf19.4657	4.46796	3.16883
orf19.467	2.54713	1.5324
orf19.4699	3.91298	2.77213
orf19.4771	2.58749	1.391
orf19.4816	1.6087	2.00748
orf19.4824	1.40766	0.965436
orf19.4883	4.41159	2.66119
orf19.4898	1.48145	0.8476
orf19.4900	1.77494	1.48328
orf19.4901	2.37982	1.42945
orf19.4906	1.50232	1.03297
orf19.4921.1	1.5669	1.13819
orf19.4951	3.91177	1.95215
orf19.4959	2.01632	1.28316
orf19.4962	2.12049	1.56519
orf19.4970	3.21776	2.03041
orf19.50	4.09418	2.68488
orf19.5003	4.40482	4.0083
orf19.51	2.38004	1.59527
orf19.5126	5.62362	4.21887
orf19.5159	1.80251	1.27525
orf19.5161	2.49036	1.50172
orf19.5201	4.9534	3.4362
orf19.5229	1.7929	1.4238
orf19.5269	1.34056	1.3196
orf19.5270	2.11245	1.39594
orf19.5281	4.67577	3.02732
orf19.5289	2.96555	1.66027
orf19.53	1.25913	0.827268
orf19.5311	3.42999	2.05908
orf19.5334	0.978675	0.786366
orf19.5381	2.28308	1.82886
orf19.5431	2.12271	1.60118
orf19.5502	1.18151	0.820481
orf19.5504	4.00815	2.88666
orf19.5539	1.45089	1.02269
orf19.5572	1.64599	1.06922
orf19.5575	2.49092	1.21642
orf19.5576	4.00681	2.86672
orf19.5620	1.58181	0.819589
orf19.5625	3.78221	2.42777
orf19.5626	3.35617	2.68945
orf19.5628	1.31358	0.948733
orf19.5701	5.94352	4.35976
orf19.5799	4.69966	3.16948
orf19.5866	3.9313	2.28031
orf19.5890	2.00543	1.09117
orf19.590	1.41115	1.26432
orf19.5917.3	1.77677	1.62815
orf19.5952	1.0433	0.7668
orf19.5953	1.99911	1.23827
orf19.5991	3.4141	2.5587
orf19.6012	3.94646	2.71945
orf19.6022	2.08882	1.34328
orf19.6027	6.14191	4.6163
orf19.6030	3.3692	2.32372
orf19.6066	1.83942	1.8915
orf19.6082	1.75372	1.46631
orf19.6194	2.05631	1.34417
orf19.6197	1.88037	0.88461
orf19.6227	3.15897	1.89419
orf19.6269	2.58361	1.17645
orf19.6271	6.37424	4.75773
orf19.6275	2.90499	1.4712
orf19.6276	4.87216	4.70537
orf19.6286	3.54574	2.13615
orf19.6310	4.68872	3.13433
orf19.634	3.30193	1.93858
orf19.6348	1.50938	0.805539
orf19.6354	1.23937	0.662126
orf19.6390	8.05524	8.22089
orf19.6391	6.17433	6.00996
orf19.6396	3.36657	2.33526
orf19.6408	6.12288	5.74026
orf19.6416	2.89711	1.8272
orf19.6456	4.67772	3.18901
orf19.6458.1	1.70667	1.37458
orf19.6476	4.2987	2.95358
orf19.6491	1.82226	1.07332
orf19.6492	6.019	4.40486
orf19.6556	4.33412	2.86594
orf19.6578	3.69689	2.76891
orf19.6586	3.11285	1.47658
orf19.6601	5.10008	3.33863
orf19.6604	1.73347	1.55327
orf19.6612	1.83762	1.06005
orf19.6630	1.55655	1.38539
orf19.6644	2.54717	1.67637
orf19.6688	4.55355	3.30218
orf19.670.2	1.22461	1.07411
orf19.6705	2.81172	2.11136
orf19.675	4.27508	3.78313
orf19.6790	4.91367	3.78048
orf19.6793	6.97289	4.3281
orf19.6802	0.815164	0.560506
orf19.6805	2.5534	1.14179
orf19.6816	1.96964	1.2921
orf19.6822	4.28019	2.48853
orf19.6824	5.08699	3.88243
orf19.6852.1	1.10995	0.800996
orf19.6855	5.07496	2.6104
orf19.6864	2.69941	1.65509
orf19.6869	2.15519	1.55374
orf19.6874	1.53515	1.18625
orf19.6882.1	2.00705	2.09464
orf19.69.2	2.60774	1.51369
orf19.6912	4.20654	2.63066
orf19.6919	2.60198	1.52392
orf19.6920	3.04081	2.06444
orf19.6929	1.94053	1.2471
orf19.693	2.16249	2.53263
orf19.6968	0.976559	0.440188
orf19.6973	6.77729	5.31814
orf19.6982	3.94413	2.69532
orf19.6983	3.2624	1.76448
orf19.6984	1.82613	1.12126
orf19.7002	3.04647	1.85218
orf19.7022	2.02452	1.63164
orf19.7027	4.29976	2.65244
orf19.7034	5.11242	3.49015
orf19.7042	2.37496	1.34688
orf19.7054	4.03292	3.47458
orf19.7085	7.49964	7.5501
orf19.7152	1.33722	1.25725
orf19.7166	2.45537	1.86014
orf19.7198	1.80659	0.89414
orf19.7199	6.77654	5.60325
orf19.7296	2.70718	1.40001
orf19.7304	4.51831	2.64265
orf19.7336	4.60765	2.49592
orf19.7337	2.2516	1.41215
orf19.7341	4.16643	3.02587
orf19.7341.1	2.36159	1.53947
orf19.7364	3.04185	1.68475
orf19.7366	1.59615	1.02466
orf19.7368	5.09687	3.17076
orf19.7380	2.55376	1.42377
orf19.7385	1.75627	1.0915
orf19.746	3.52319	2.45739
orf19.7489	4.78999	2.92287
orf19.7497	2.99984	2.54168
orf19.7502	1.9247	1.3856
orf19.7522	3.24544	2.58397
orf19.7602	2.99421	3.7102
orf19.787.1	2.08705	0.9505
orf19.808	5.35702	3.54855
orf19.813	4.15582	3.03566
orf19.822	4.71392	4.90704
orf19.835	2.00823	0.958452
orf19.850	1.0885	0.835488
orf19.874	1.0746	0.7354
orf19.93	3.33622	3.908
orf19.933	1.18357	0.818273
orf19.934	1.84344	1.46353
orf19.938	4.13689	2.5534
orf19.951	3.00665	1.2746
ORM1	4.31723	2.92412
OSM1	2.64413	1.69611
OYE23	2.04777	1.48372
PBS2	1.93877	0.69501
PCK1	1.02222	0.457507
PCL1	3.45192	2.76209
PCL7	3.93585	2.61964
PDC11	2.5172	2.75185
PDR16	1.82533	1.18832
PEX14	1.59151	0.535244
PEX22	5.19285	3.04365
PFK2	3.80458	2.38515
PGA13	2.38285	1.74675
PGA23	2.65689	1.51102
PGA32	2.47582	1.51759
PGA34	4.69068	3.12833
PGA41	3.03633	1.8259
PGA53	5.96064	4.83192
PGA55	3.41499	2.06054
PGA58	2.95678	1.61094
PGA59	5.77417	4.30447
PGA62	2.09454	2.37312
PGA63	2.86874	1.66864
PGK1	0.97895	1.1322
PHO23	3.96577	2.88316
PIL1	1.8011	1.0379
PIN4	4.06158	3.22652
PMA1	1.74983	0.921393
PMC1	3.69974	2.76572
POL32	3.74771	2.56198
POR1	2.54105	1.63005
PPS1	2.05231	0.884191
PPZ1	3.32507	2.25734
PRN4	3.33864	2.35405
PRT1	5.69545	3.84291
PST1	5.40443	3.9159
PTC8	4.57762	2.78625
PTH2	2.54345	2.03775
PTK2	3.18492	2.30974
PTP3	1.32568	0.906816
PTR2	1.3859	0.7439
PUF3	2.20538	1.36362
PUT1	5.59683	3.97935
RAC1	2.15494	1.43737
RAD59	2.51035	1.7462
RAS1	3.21068	2.3681
RAS2	1.31775	1.66133
RAT1	2.26711	1.44105
RAX1	4.28547	3.06491
RAX2	4.1775	2.31111
RBT4	3.2028	2.44133
RCF3	1.97323	1.00632
RCK2	4.83471	3.10137
REG1	1.03885	0.8273
RFG1	7.35263	5.34123
RFX1	3.4621	1.8101
RGS2	4.483	3.17358
RGT1	3.29468	2.09418
RHB1	1.69428	1.27461
RHO1	2.80863	1.4854
RIM8	2.66206	1.26569
RKI1	2.53601	1.66103
RME1	2.3581	1.27878
ROB1	2.19114	1.18313
RPL13	1.42007	1.56445
RPL40B	1.3931	0.780016
RPN4	2.08765	0.8317
RPS1	1.3099	0.7439
RPS12	1.92114	1.5005
RPS20	3.30943	2.31646
RRD1	3.86587	2.44908
RRP9	3.98418	3.2115
RTA4	1.28735	0.7262
SAP9	2.12734	1.39642
SBA1	3.30475	2.50655
SBP1	1.58844	1.02427
SCP1	4.04329	3.37596
SCT1	6.01195	2.76095
SDS24	1.07775	0.7337
SEC12	4.54928	3.20476
SEC14	2.79751	1.91524
SFL1	3.58905	1.2985
SHA3	1.72703	1.48945
SIM1	1.51165	1.02175
SLC1	6.50413	5.09047
SLF1	2.84057	1.84444
SMD3	1.29041	0.917354
SOD1	2.89581	2.63549
SOD6	1.20225	1.07655
SOK1	2.80735	1.47835
SPA2	2.90563	1.6373
SPE2	2.22069	1.14879
SPO75	2.1696	1.53156
SPT23	2.77784	2.01492
SSC1	4.12886	3.70926
SSN3	3.55025	2.09055
STI1	4.05762	2.93637
STP4	1.31105	0.902
SUR7	2.85624	1.5188
SWE1	1.96746	1.03215
SWI4	3.20105	2.15595
TAC1	1.93336	1.33079
TEC1	1.53095	1.1815
TEF4	2.16744	1.65637
TEP1	2.77069	1.64028
TFA1	1.24017	1.10985
TIP20	1.47981	1.05669
TLO34	2.596	1.74614
TOS1	1.50381	1.17543
TPO2	2.2367	1.1532
TPO3	1.5424	1.47661
TPO4	1.0094	0.827824
TPS2	1.1037	1.29145
TRR1	2.68149	1.64029
TRX1	3.50364	2.59254
TSR1	2.55464	1.91721
URE2	3.583	2.59213
USO6	3.44595	2.29449
UTP15	2.20015	1.09315
UTP20	2.10661	1.08669
VAC8	3.08907	1.79396
VPH1	4.81914	2.95519
VRG4	4.75583	3.04516
WHI3	2.8244	1.3433
WOR2	1.03655	0.85525
YCF1	2.23524	1.72114
YHB1	4.14888	1.9604
YOX1	1.76323	1.32455
YPT31	4.24637	2.68487
YTH1	1.49568	1.43246
YWP1	3.53322	2.48524
ZCF15	2.79921	1.49658
ZCF16	2.85953	1.43559
ZCF35	1.22392	0.949677
ZCF6	2.55348	1.60785
ZNC1	1.31767	1.93646
ZPR1	4.56171	4.92379
ZWF1	4.182	2.61491

## Sheet: Table S2
GENE	CHROMOSOME NUMBER	START LOCATION	END LOCATION		GENE	CHROMOSOME NUMBER	START LOCATION	END LOCATION		GENE	CHROMOSOME NUMBER	START LOCATION	END LOCATION		GENE	CHROMOSOME NUMBER	START LOCATION	END LOCATION		GENE	CHROMOSOME NUMBER	START LOCATION	END LOCATION		GENE	CHROMOSOME NUMBER	START LOCATION	END LOCATION		GENE	CHROMOSOME NUMBER	START LOCATION	END LOCATION		GENE	CHROMOSOME NUMBER	START LOCATION	END LOCATION
RIM8	1	27455	27514		SOD6	2	32819	32878		orf19.5431	3	50615	50674		orf19.4190	4	90211	90270		orf19.951	5	72945	73004		orf19.1189	6	39223	39282		HGT12	7	41083	41142		orf19.7522	R	34353	34412
orf19.6082	1	36005	36064		orf19.2097	2	44099	44158		PMA1	3	132573	132632		PCT1	4	100711	100770		KRE62	5	87293	87352		orf19.4210	6	92524	92583		orf19.7085	7	57763	57822		PCK1	R	49203	49262
orf19.6066	1	66755	66814		DFG5	2	82443	82502		orf19.5381	3	137053	137112		orf19.4167	4	128251	128310		SEC14	5	88673	88732		PGK1	6	133654	133713		DFI1	7	58783	58842		orf19.7502	R	77561	77620
orf19.4185	1	100771	100830		orf19.2024	2	162676	162735		SCT1	3	162236	162295		orf19.4699	4	172534	172593		orf19.938	5	100463	100522		orf19.3649	6	134044	134103		orf19.7054	7	114001	114060		FET33	R	84323	84382
CMP1	1	128681	128740		orf19.2016	2	177466	177525		FLC1	3	197271	197330		PTC8	4	173824	173883		orf19.934	5	121874	121933		orf19.3644	6	144874	144933		orf19.7042	7	145231	145290		LEU1	R	92004	92063
orf19.6030	1	134119	134178		KAR2	2	180526	180585		orf19.2515	3	230421	230480		RPL40B	4	208765	208824		orf19.933	5	122054	122113		orf19.3643	6	151555	151614		orf19.7034	7	160176	160235		orf19.7497	R	92094	92153
HGC1	1	142279	142338		REG1	2	198706	198765		orf19.158	3	234291	234350		RAT1	4	219235	219294		ERG11	5	150213	150272		CAN3	6	163100	163159		orf19.7027	7	181312	181371		orf19.7489	R	113052	113111
orf19.6027	1	150379	150438		CAN2	2	208038	208097		MSS4	3	235401	235460		BMT9	4	238005	238064		SPE2	5	161600	161659		GPX2	6	164052	164111		orf19.7022	7	193225	193284		GSY1	R	184536	184595
orf19.6022	1	164044	164103		orf19.1991	2	230261	230320		orf19.3156	3	245594	245653		orf19.4657	4	263382	263441		IFF8	5	164270	164329		GPX1	6	168822	168881		YOX1	7	206794	206853		orf19.3264.1	R	205626	205685
orf19.6012	1	181124	181183		orf19.1444	2	243761	243820		UTP20	3	249934	249993		OPT6	4	271354	271413		HYR3	5	168613	168672		ILV5	6	171582	171641		orf19.6912	7	265744	265803		BOI2	R	295397	295456
ZPR1	1	222740	222799		CLB2	2	251111	251170		PMC1	3	263290	263349		PGA53	4	278148	278207		GDS1	5	231784	231843		orf19.93	6	182352	182411		MRE11	7	273514	273573		orf19.3228	R	300549	300608
orf19.3301	1	223490	223549		COX4	2	289485	289544		RKI1	3	317016	317075		orf19.4621	4	345229	345288		CLN3	5	247443	247502		OYE23	6	304299	304358		orf19.6919	7	280504	280563		MGE1	R	330663	330722
orf19.3302	1	230240	230299		orf19.1486	2	315403	315462		TOS1	3	339311	339370		FBA1	4	347299	347358		orf19.1959	5	249873	249932		orf19.3431	6	318633	318692		orf19.6920	7	285304	285363		orf19.2529.1	R	338613	338672
orf19.3337	1	298762	298821		orf19.1488	2	325275	325334		orf19.1654	3	428353	428412		orf19.4617	4	347809	347868		CYC3	5	259604	259663		orf19.3430	6	319353	319412		orf19.6586	7	298657	298716		orf19.1684	R	349181	349240
orf19.3352	1	329062	329121		ZCF6	2	346953	347012		orf19.1651	3	434923	434982		orf19.4607	4	366188	366247		GPR1	5	280234	280293		orf19.3428	6	327671	327730		PRT1	7	305516	305575		FGR37	R	365824	365883
CTN1	1	355680	355739		CTF1	2	349383	349442		GFA1	3	496226	496285		CAT2	4	397504	397563		SMD3	5	337386	337445		PTK2	6	362072	362131		orf19.6578	7	316536	316595		MET6	R	371283	371342
SWI4	1	371908	371967		orf19.1532	2	422565	422624		ALR1	3	520890	520949		SOD1	4	461834	461893		PIN4	5	345483	345542		SUR7	6	365460	365519		orf19.6556	7	365237	365296		orf19.2553	R	375453	375512
HGT1	1	405359	405418		orf19.1535	2	430901	430960		CCP1	3	541584	541643		PGA59	4	474134	474193		CEF3	5	351306	351365		orf19.3406	6	375866	375925		ISU1	7	378083	378142		orf19.2575	R	404440	404499
HGT2	1	438997	439056		orf19.1536	2	432011	432070		orf19.242.2	3	551244	551303		orf19.2766	4	477884	477943		MAS2	5	360726	360785		ADK1	6	393476	393535		PFK2	7	389169	389228		orf19.3751	R	488165	488224
SHA3	1	445579	445638		orf19.1539	2	440191	440250		SLC1	3	564444	564503		PGA62	4	480284	480343		MYO1	5	368821	368880		GPD2	6	413603	413662		CDC34	7	410773	410832		orf19.3742	R	509457	509516
CWH8	1	474068	474127		HEX3	2	450765	450824		orf19.263.1	3	588054	588113		AHP1	4	486839	486898		SEC12	5	369688	369747		orf19.3501	6	429793	429852		HSP90	7	439223	439282		PGA23	R	509933	509992
orf19.3689	1	486574	486633		OPI1	2	453341	453400		orf19.302	3	650164	650223		orf19.2757	4	495889	495948		STI1	5	409643	409702		orf19.3456	6	449363	449422		CUP9	7	452818	452877		GEF2	R	523433	523492
MNN11	1	503764	503823		HGT20	2	528570	528629		orf19.323	3	685084	685143		ZCF15	4	500839	500898		TAC1	5	419462	419521		orf19.3469	6	473803	473862		WHI3	7	480078	480137		IDP2	R	524843	524902
orf19.2933	1	519486	519545		orf19.5799	2	608608	608667		orf19.322	3	685144	685203		orf19.2751	4	511946	512005		ZNC1	5	424026	424085		orf19.3475	6	485263	485322		orf19.6492	7	485478	485537		orf19.3728	R	529793	529852
orf19.2959.1	1	564759	564818		STP4	2	661021	661080		orf19.338	3	722290	722349		orf19.2749	4	516446	516505		orf19.3186	5	424082	424141		orf19.3482	6	499033	499092		orf19.6491	7	485988	486047		orf19.173	R	556793	556852
TEP1	1	564957	565016		HSP78	2	709872	709931		NDE1	3	724974	725033		RGT1	4	523856	523915		PTH2	5	496890	496949		CDC37	6	534021	534080		YCF1	7	505218	505277		DBP2	R	561683	561742
orf19.2965	1	579654	579713		orf19.874	2	723450	723509		PTR2	3	797147	797206		ECM38	4	542925	542984		orf19.4234	5	507030	507089		orf19.5539	6	550911	550970		orf19.6476	7	514775	514834		orf19.164	R	576055	576114
orf19.2977	1	606822	606881		orf19.850	2	780870	780929		orf19.6929	3	807707	807766		orf19.2726	4	561955	562014		orf19.4244	5	525483	525542		orf19.5572	6	608050	608109		CYP1	7	519899	519958		RFG1	R	599617	599676
RPL13	1	631795	631854		orf19.835	2	816092	816151		SAP9	3	810797	810856		orf19.2725	4	569080	569139		orf19.4245	5	528345	528404		orf19.5575	6	613900	613959		AHP2	7	520151	520210		orf19.2825	R	610563	610622
RPS1	1	643161	643220		orf19.822	2	839102	839161		HTA1	3	818717	818776		orf19.1440.2	4	690690	690749		orf19.4246	5	529335	529394		orf19.5576	6	616720	616779		DPP3	7	539457	539516		orf19.2827	R	614513	614572
ECM33	1	665223	665282		orf19.813	2	858567	858626		CTN3	3	835469	835528		orf19.1440	4	696100	696159		orf19.4263	5	561040	561099		MDR1	6	668627	668686		orf19.6458.1	7	540327	540386		orf19.2826	R	614543	614602
TPS2	1	708961	709020		orf19.808	2	870227	870286		ZCF16	3	839977	840036		MOH1	4	716262	716321		orf19.4264	5	562600	562659		orf19.5620	6	696159	696218		orf19.6456	7	545397	545456		RRP9	R	620603	620662
orf19.3047	1	726968	727027		URE2	2	987884	987943		CDR11	3	854039	854098		orf19.5701	4	717893	717952		orf19.4273	5	579945	580004		GLC3	6	702707	702766		orf19.5161	7	653001	653060		INN1	R	627107	627166
orf19.352	1	752755	752814		orf19.193	2	994784	994843		SBP1	3	856259	856318		DOT4	4	721491	721550		PUT1	5	580245	580304		orf19.5625	6	707215	707274		orf19.5159	7	657681	657740		PGA34	R	631643	631702
ENG1	1	761220	761279		orf19.192	2	994814	994873		MBP1	3	862169	862228		SPO75	4	779920	779979		IFH1	5	599144	599203		orf19.5626	6	708083	708142		orf19.5126	7	710322	710381		RHO1	R	653754	653813
PDR16	1	801383	801442		KIC1	2	997574	997633		orf19.5866	3	881969	882028		orf19.1297	4	807012	807071		TRR1	5	610930	610989		orf19.5628	6	714323	714382		orf19.1344	7	731478	731537		orf19.2844	R	654954	655013
orf19.4459	1	817866	817925		orf19.6869	2	1133154	1133213		orf19.5890	3	919321	919380		orf19.787.1	4	845342	845401		orf19.4295	5	619960	620019		FGR17	6	766599	766658		HSM3	7	760074	760133		orf19.2848	R	663264	663323
orf19.4474	1	839100	839159		orf19.6874	2	1148799	1148858		RAS2	3	935909	935968		orf19.5311	4	858242	858301		CKB2	5	619990	620049		ALS1	6	788756	788815		orf19.6705	7	767895	767954		AQY1	R	669505	669564
CSH1	1	846120	846179		YTH1	2	1165049	1165108		RAX1	3	938717	938776		AXL2	4	894126	894185		MSW1	5	621280	621339		SBA1	6	810504	810563		orf19.6688	7	789196	789255		orf19.2850	R	671485	671544
POR1	1	860760	860819		OSM1	2	1165259	1165318		TEC1	3	952386	952445		orf19.3793	4	1046682	1046741		HSL1	5	637036	637095		ORM1	6	814344	814403		orf19.5504	7	833474	833533		orf19.2398	R	729506	729565
HTA2	1	871440	871499		orf19.6882.1	2	1168169	1168228		orf19.5917.3	3	973716	973775		HAP41	4	1100302	1100361		GRP2	5	640284	640343		IHD1	6	840550	840609		orf19.5502	7	835966	836025		orf19.4372	R	835271	835330
orf19.1052	1	871560	871619		orf19.4121	2	1222709	1222768		orf19.5952	3	1039997	1040056		GDB1	4	1113412	1113471		MIG1	5	653948	654007		orf19.5201	6	906784	906843		orf19.7198	7	848134	848193		orf19.4376	R	842441	842500
CDC3	1	878310	878369		orf19.28	2	1324272	1324331		orf19.5953	3	1040147	1040206		VAC8	4	1115062	1115121		PGA58	5	677906	677965		orf19.1075	6	926038	926097		orf19.7199	7	848164	848223		orf19.4357	R	864521	864580
RCF3	1	881238	881297		orf19.33	2	1333332	1333391		orf19.5991	3	1111491	1111550		orf19.746	4	1119192	1119251		orf19.4337	5	686540	686599		orf19.1075.1	6	927634	927693		orf19.7166	7	888814	888873		orf19.4358	R	864671	864730
orf19.1060	1	882000	882059		orf19.36.1	2	1350224	1350283		WOR2	3	1117588	1117647		VPH1	4	1137950	1138009		orf19.4342	5	696080	696139		HBR2	6	932706	932765		orf19.7152	7	910060	910119		orf19.467	R	875883	875942
orf19.1063	1	885810	885869		DBF2	2	1361384	1361443		RHB1	3	1122305	1122364		orf19.6864	4	1138460	1138519		TEF4	5	741295	741354		orf19.1085	6	946476	946535		TPO2	7	928033	928092		TPO4	R	891719	891778
GIG1	1	893820	893879		FRP3	2	1363124	1363183		USO6	3	1170269	1170328		RAD59	4	1145060	1145119		PCL1	5	751465	751524		orf19.2893	6	1420912	1420971		orf19.6822	7	1551923	1551982		SSN3	R	893041	893100
RPN4	1	897690	897749		PEX22	2	1368940	1368999		orf19.6968	3	1176929	1176988		LYS1	4	1158860	1158919		ECM331	5	754923	754982		SIM1	6	3072562	3072621							FGR3	R	947468	947527
orf19.6852.1	1	945835	945894		AMO2	2	1371470	1371529		orf19.6973	3	1190939	1190998		orf19.1792	4	1161950	1162009		orf19.2645	5	760202	760261												orf19.3929	R	974558	974617
orf19.1086	1	947916	947975		LSP1	2	1379180	1379239		orf19.6982	3	1212468	1212527		PUF3	4	1170860	1170919		GAP6	5	785186	785245												orf19.3928	R	974648	974707
orf19.6855	1	952135	952194		orf19.3148	2	1382720	1382779		orf19.6983	3	1221415	1221474		orf19.1239	4	1219540	1219599		BNI4	5	811902	811961												orf19.1734	R	1025814	1025873
PIL1	1	973063	973122		LTE1	2	1407127	1407186		orf19.6984	3	1222225	1222284		orf19.1240	4	1220800	1220859		FAV2	5	829152	829211												MVB12	R	1036794	1036853
orf19.51	1	1036643	1036702		PST1	2	1413465	1413524		orf19.7002	3	1267389	1267448		orf19.2460	4	1223219	1223278		orf19.1105.3	5	855858	855917												orf19.6310	R	1047315	1047374
orf19.53	1	1046629	1046688		RCK2	2	1456003	1456062		CHS4	3	1274565	1274624		orf19.1259	4	1269473	1269532		orf19.3219	5	861918	861977												CDC43	R	1062927	1062986
orf19.450	1	1089723	1089782		CCT5	2	1486563	1486622		CRZ1	3	1295744	1295803		orf19.1265	4	1281035	1281094		orf19.3215	5	872118	872177												PEX14	R	1065987	1066046
orf19.448	1	1096106	1096165		orf19.2210	2	1575230	1575289		KRE6	3	1304624	1304683		PPS1	4	1320695	1320754		orf19.3214	5	873378	873437												orf19.634	R	1076594	1076653
orf19.428	1	1128185	1128244		MAF1	2	1646000	1646059		orf19.7364	3	1309814	1309873		orf19.35	4	1339602	1339661		orf19.3210	5	887222	887281												orf19.5289	R	1146530	1146589
orf19.1791	1	1161860	1161919		orf19.2222	2	1672747	1672806		orf19.7366	3	1315069	1315128		orf19.6271	4	1363362	1363421		FGR42	5	890012	890071												orf19.6644	R	1208957	1209016
orf19.411	1	1164904	1164963		orf19.1353	2	1677547	1677606		ZCF35	3	1325167	1325226		PGA41	4	1404096	1404155		GRR1	5	1001318	1001377												orf19.6630	R	1229609	1229668
orf19.2468	1	1213799	1213858		DSE1	2	1715088	1715147		orf19.7380	3	1353355	1353414		orf19.2903	4	1407126	1407185		orf19.50	5	1036043	1036102												SFL1	R	1262314	1262373
POL32	1	1216679	1216738		orf19.3625	2	1727927	1727986		AHR1	3	1357621	1357680		orf19.2888	4	1435240	1435299		orf19.3968	5	1048457	1048516												SOK1	R	1273265	1273324
PRN4	1	1221269	1221328		YWP1	2	1745141	1745200		CAM1	3	1366523	1366582		orf19.2887	4	1435870	1435929		orf19.3973	5	1060971	1061030												orf19.3854	R	1289593	1289652
orf19.2459	1	1226339	1226398		UTP15	2	1763799	1763858		orf19.7385	3	1373153	1373212		CEK1	4	1440370	1440429		orf19.3982	5	1078137	1078196												RFX1	R	1305901	1305960
orf19.2457	1	1236269	1236328		BUD20	2	1805445	1805504		PBS2	3	1380203	1380262		PDC11	4	1470391	1470450		BRG1	5	1080562	1080621												orf19.3869	R	1312641	1312700
orf19.2447	1	1256928	1256987		orf19.217	2	1808625	1808684		SLF1	3	1546763	1546822		CBF1	4	1470781	1470840		orf19.3983	5	1085637	1085696												orf19.7368	R	1321117	1321176
orf19.2440	1	1268598	1268657		orf19.215	2	1815705	1815764		orf19.6824	3	1548743	1548802		orf19.3139	4	1495658	1495717		ADH1	5	1107522	1107581												PPZ1	R	1364004	1364063
MSI3	1	1280928	1280987		PGA55	2	1828305	1828364		FCR1	3	1566833	1566892		orf19.3134	4	1504733	1504792		TIP20	5	1127649	1127708												HSP60	R	1388255	1388314
TLO34	1	1292658	1292717		orf19.206	2	1837558	1837617		orf19.6816	3	1573922	1573981		CZF1	4	1524581	1524640		CCT3	5	1127677	1127736												orf19.693	R	1404981	1405040
MAK16	1	1301024	1301083		orf19.204	2	1841098	1841157		orf19.6805	3	1591752	1591811		orf19.3089	4	1583062	1583121		orf19.2476	5	1203629	1203688												RGS2	R	1411206	1411265
MDM34	1	1303692	1303751		CDC47	2	1844848	1844907		orf19.6802	3	1599312	1599371							orf19.1236	5	1213280	1213339												LSC2	R	1453312	1453371
orf19.177	1	1336942	1337001		orf19.4086	2	1893419	1893478		orf19.6793	3	1619517	1619576							SCP1	5	1301976	1302035												HHF22	R	1461796	1461855
orf19.6276	1	1349617	1349676		EAP1	2	1950049	1950108		RRD1	3	1620245	1620304							PGA63	5	1475318	1475377												HHT2	R	1461856	1461915
orf19.6275	1	1353877	1353936		orf19.1785	2	2041376	2041435		orf19.6790	3	1627339	1627398							orf19.4962	5	2914920	2914979												ARO10	R	1469686	1469745
orf19.6269	1	1363992	1364051		orf19.1776	2	2063390	2063449		RPS12	3	1637269	1637328																						ALG6	R	1478176	1478235
GLT1	1	1397338	1397397		RAS1	2	2098136	2098195		PGA32	3	1637629	1637688																						orf19.2367	R	1493266	1493325
RAC1	1	1439574	1439633		PHO23	2	2101706	2101765		BMT1	3	1646539	1646598																						SSC1	R	1506709	1506768
orf19.6227	1	1455474	1455533		SPT23	2	2119529	2119588		APE3	3	1790049	1790108																						CRZ2	R	1525815	1525874
PCL7	1	1458564	1458623		ACS1	2	2134782	2134841		ZWF1	3	1955204	1955263																						ALS3	R	1536727	1536786
RBT4	1	1499636	1499695		orf19.5334	2	2180613	2180672																											CLG1	R	1578001	1578060
orf19.6197	1	1512088	1512147																																KGD2	R	1608998	1609057
orf19.6194	1	1517938	1517997																																YPT31	R	1628935	1628994
orf19.4450.1	1	1535888	1535947																																EMP24	R	1648663	1648722
orf19.4449	1	1540076	1540135																																orf19.6286	R	1659591	1659650
orf19.4445	1	1549526	1549585																																YHB1	R	1690311	1690370
RME1	1	1578427	1578486																																orf19.3713	R	1704786	1704845
orf19.4436	1	1585057	1585116																																EFG1	R	1720063	1720122
orf19.4430	1	1599672	1599731																																orf19.590	R	1757996	1758055
HHT1	1	1622149	1622208																																RPS20	R	1772066	1772125
orf19.2786	1	1645334	1645393																																HSP104	R	1792046	1792105
orf19.2779	1	1656974	1657033																																orf19.6390	R	1792106	1792165
orf19.2778	1	1659914	1659973																																orf19.6391	R	1792226	1792285
orf19.1229	1	1673333	1673392																																orf19.6396	R	1800851	1800910
VRG4	1	1675619	1675678																																orf19.6408	R	1816287	1816346
IRE1	1	1735890	1735949																																orf19.6416	R	1828527	1828586
DPM1	1	1750140	1750199																																TSR1	R	1832007	1832066
MLT1	1	1800536	1800595																																PGA13	R	1837677	1837736
SDS24	1	1837996	1838055																																orf19.7296	R	1923516	1923575
ENO1	1	1865778	1865837																																orf19.7304	R	1938476	1938535
EAF6	1	1866138	1866197																																CBP1	R	1970756	1970815
orf19.399	1	1870878	1870937																																orf19.7336	R	1995391	1995450
TPO3	1	1914708	1914767																																orf19.7337	R	1997131	1997190
MSN4	1	1943054	1943113																																orf19.7341	R	2011149	2011208
orf19.4771	1	1996549	1996608																																orf19.6604	R	2041600	2041659
AOX2	1	2003533	2003592																																orf19.6601	R	2046610	2046669
AOX1	1	2006837	2006896																																RTA4	R	2057470	2057529
CTA8	1	2009723	2009782																																orf19.1767	R	2080736	2080795
LYS142	1	2020163	2020222																																CHT3	R	2160837	2160896
orf19.6612	1	2028794	2028853																																orf19.7602	R	2190659	2190718
orf19.4816	1	2096327	2096386																																PTP3	R	2205329	2205388
orf19.4824	1	2117336	2117395																																TRX1	R	2210996	2211055
MLS1	1	2131948	2132007																																CPR6	R	2258578	2258637
TFA1	1	2160621	2160680
HCM1	1	2160705	2160764
SWE1	1	2193241	2193300
orf19.4883	1	2223183	2223242
ECM21	1	2243056	2243115
orf19.4898	1	2270356	2270415
GCA1	1	2270440	2270499
orf19.4900	1	2275452	2275511
orf19.4901	1	2279774	2279833
orf19.4906	1	2289734	2289793
GLY1	1	2314844	2314903
orf19.1830	1	2344908	2344967
orf19.1835	1	2359729	2359788
ASR1	1	2385087	2385146
ALP1	1	2395647	2395706
orf19.2317	1	2422707	2422766
orf19.2315	1	2426067	2426126
orf19.2308	1	2441527	2441586
orf19.2305	1	2446717	2446776
orf19.675	1	2475047	2475106
orf19.670.2	1	2486028	2486087
DPP1	1	2520019	2520078
orf19.5281	1	2595066	2595125
orf19.5270	1	2616874	2616933
orf19.5269	1	2620714	2620773
orf19.5229	1	2690707	2690766
IRA2	1	2717631	2717690
orf19.69.2	1	2719341	2719400
RAX2	1	2729083	2729142
SPA2	1	2752091	2752150
orf19.6354	1	2767241	2767300
orf19.6348	1	2776271	2776330
orf19.4921.1	1	2811641	2811700
orf19.4951	1	2887950	2888009
ECM25	1	2902320	2902379
orf19.4959	1	2906790	2906849
orf19.4970	1	2933923	2933982
HSP70	1	2955454	2955513
MPT5	1	2975327	2975386
ROB1	1	2993108	2993167
orf19.5003	1	3003172	3003231
GND1	1	3048353	3048412
IML2	1	3131961	3132020

## Sheet: Table S3
ENRICHED BOTH
GOID	GO term	Percentage	Frequency	Gene(s)	Organism
50789	regulation of biological process	29.4	194 out of 660 genes, 29.4%	CZF1 C6_02280W_A RHB1 CR_02930W_A PEX14 PCL1 C5_04410C_A TAC1 C4_05330C_A ZCF15 SPA2 MET6 WOR2 MDM34 CRZ2 NDE1 C2_08920W_A CR_02390W_A C1_08540C_A CR_07640C_A WOR3 IRA2 C4_02720C_A WHI3 DOT4 PCL7 C1_12350W_A CPR6 SMD3 SIM1 URE2 HTA2 RPN4 C3_04590W_A C5_02750C_A C4_02450W_A LYS142 PPZ1 CBF1 BRG1 C4_05340W_A C1_02760W_A RCF3 PIL1 SUT1 C1_02440C_A PHO23 CLB2 MRE11 HCM1 C3_06800C_A TEC1 ZNC1 C3_07100…	Candida albicans
8150	biological_process unknown	28.9	191 out of 660 genes, 28.9%	HYR3 C3_00360W_A PGA32 C7_00650W_A C5_02510C_A C3_05440C_A C3_06950W_A C6_02330W_A C5_03960W_A PGA53 C4_00750C_A MOH1 C1_10980W_A C4_06470W_A C1_11970C_A C2_01760C_A C1_13320C_A C3_01970C_A CR_05320C_A C2_07720C_A C1_13240W_A PEX22 C6_03360C_A C6_00810C_A C7_03760W_A CR_03870W_A C1_04250C_A CR_02670C_A CR_08260C_A CR_07840C_A C1_00790W_A C4_05590W_A C1_01140C_A C1_09520C_A CR_09440C_A CR_09610C_A…	Candida albicans
6950	response to stress	18	119 out of 660 genes, 18.0%	CZF1 RHB1 PCL1 TAC1 HSP104 MET6 CRZ2 MDR1 C1_08540C_A YHB1 IRA2 PTC8 GND1 SMD3 HTA2 RPN4 C3_04590W_A BRG1 C1_02760W_A RCF3 PIL1 HGT12 PHO23 PIN4 CR_05800C_A CLB2 MRE11 HCM1 TEC1 HGT1 RCK2 IRE1 HSP70 FGR37 LSP1 AQY1 RIM8 OPI1 CDC47 RTT101 HSM3 SPT23 HSP21 RFG1 PBS2 HSP60 HTA1 CR_08470W_A C1_02700C_A CKB2 GPX1 C6_04280W_A ECM25 SBP1 C1_03870C_A AHR1 SOD1 ZWF1 C6_03320W_A RAD59 TPS2 GPR1 C5_00560W_A…	Candida albicans
42221	response to chemical	17.1	113 out of 660 genes, 17.1%	RHB1 PCL1 TAC1 HSP104 SPA2 C1_03990W_A CRZ2 MDR1 YHB1 IRA2 UTP20 C1_12350W_A GND1 PGA23 URE2 RPN4 CBF1 C1_02760W_A SUT1 HGT12 CR_05800C_A CLB2 MRE11 HCM1 TEC1 HGT1 RCK2 SWE1 IRE1 HSP70 ZCF16 NRM1 OPI1 TPO4 TPO2 YCF1 MIG1 HSP21 CCS1 CR_00130C_A AMO2 CR_08470W_A TPO3 CKB2 GFA1 AGO1 C6_04280W_A RBT4 ERG11 SFL1 PTK2 AHR1 SOD1 ZWF1 C6_03320W_A TPS2 GPR1 C1_01130W_A C1_11860W_A HSP90 YPT31 AHP1 RTG3 DF…	Candida albicans
6996	organelle organization	15.6	103 out of 660 genes, 15.6%	MSW1 CR_02930W_A PEX14 PCL1 C4_05330C_A C5_02590C_A SPA2 MDM34 C2_08920W_A C4_02720C_A MIA40 C3_06990W_A DOT4 SIM1 HTA2 C5_02750C_A CBF1 C1_02760W_A RCF3 PGA63 MYO1 PHO23 ACS1 CLB2 MRE11 HCM1 C3_07100C_A C2_01390W_A PAM18 DBF2 LRG1 RIM8 CDC47 SAM37 YCF1 SPT23 HHT1 CYP1 INN1 PBS2 KGD2 HSP60 HTA1 C1_04180W_A MGE1 C6_04280W_A C4_03810W_A VPH1 C6_01550C_A SSC1 RAD59 SCP1 C1_11860W_A HSP90 YPT31 ROB1 …	Candida albicans
6810	transport	15.3	101 out of 660 genes, 15.3%	RHB1 C6_01780C_A PEX14 C2_06520C_A MDM34 MDR1 C3_03060W_A APL4 CR_07640C_A YHB1 C7_01510W_A MIA40 CR_08050C_A HGT2 C3_04590W_A C1_02760W_A PGA63 PIL1 HGT12 C6_03390W_A VRG4 C2_01390W_A HGT1 PAM18 HSP70 LSP1 C6_02680W_A AQY1 TPO4 TPO2 SAM37 YCF1 C5_03080C_A CCS1 PTR2 LTE1 CR_03730C_A C1_07690C_A PBS2 HSP60 SDS24 C1_02700C_A TPO3 MGE1 C4_03810W_A VPH1 FRP3 C4_06460C_A SSC1 CDR11 C1_03870C_A PTK2 CA…	Candida albicans
30447	filamentous growth	13.3	88 out of 660 genes, 13.3%	CZF1 RHB1 PCL1 TAC1 SPA2 WOR2 C2_05640W_A YHB1 WHI3 CYC3 PTC8 BRG1 HGT12 PIN4 CLB2 TEC1 VRG4 HGT1 RCK2 DBF2 ZCF16 FGR37 RIM8 MIG1 HSP21 STP4 RFG1 ALS1 PBS2 GFA1 C6_04280W_A ECM25 SFL1 C1_03870C_A AHR1 SOD1 CUP9 TPS2 GPR1 ECM33 CTN3 HSP90 RAS2 PGA13 ROB1 C1_07220W_A FGR17 RAX2 DFG5 SSN3 CRZ1 CDC3 C1_05980W_A MLT1 C6_02980C_A SUR7 ALS3 PGA59 CEK1 MSS4 DSE1 FGR3 CLN3 EFG1 C2_02200W_A FGR42 C7_03480W…	Candida albicans
6464	cellular protein modification process	11.1	73 out of 660 genes, 11.1%	CDC34 PPS1 C5_01110W_A C1_08540C_A C3_06990W_A CYC3 PTC8 DOT4 URE2 PPZ1 C4_05340W_A CR_02210W_A MNN11 C1_02440C_A ACS1 C3_06800C_A VRG4 RCK2 SWE1 IRE1 DBF2 C4_05250W_A CYP1 CWH8 PBS2 HTA1 CR_08470W_A CKB2 GFA1 C2_03700W_A C6_04280W_A MNN12 C1_04280C_A PTK2 C5_00560W_A C1_01130W_A C4_01730C_A C1_06360W_A C7_02220C_A C2_08270C_A TEP1 DPM1 C4_00580W_A C4_01760W_A C1_05370C_A HHF22 C4_05740C_A C1_096…	Candida albicans
7049	cell cycle	8.6	57 out of 660 genes, 8.6%	C6_02280W_A PEX14 CDC34 SPA2 RCF3 MYO1 PIN4 CLB2 MRE11 HCM1 SWE1 DBF2 LRG1 AQY1 RIM8 CDC47 RAX1 MBP1 CYP1 AXL2 INN1 C1_10350C_A RME1 PTK2 C1_01130W_A C1_11860W_A YPT31 TEP1 RAX2 YOX1 C4_00580W_A CHT3 HHF22 SSN3 CRZ1 CDC3 SWI4 SEC14 SUR7 CDC37 SPO75 C6_03420W_A CEK1 MSS4 CLN3 CTA8 HHT2 HSL1 GRR1 PEA2 CR_02680W_A HGC1 C1_05750C_A RAS1 BNI4 RRD1 CR_06040W_A	Candida albicans
42493	response to drug	8.3	55 out of 660 genes, 8.3%	RHB1 PCL1 TAC1 MDR1 UTP20 PGA23 CLB2 MRE11 HGT1 SWE1 IRE1 TPO4 TPO2 MIG1 CR_00130C_A AMO2 TPO3 CKB2 GFA1 RBT4 ERG11 SFL1 PTK2 AHR1 HSP90 YPT31 DFG5 C7_01430C_A BOI2 CRZ1 PRT1 CDC37 CEK1 CR_09390C_A CLN3 RRP9 EFG1 ORM1 OPT6 RHO1 HSL1 KIC1 MSI3 CMP1 PGA62 PMC1 FCR1 CR_01260W_A YTH1 PDR16 CR_02510W_A CR_06040W_A UTP15 CCT3 C1_03450C_A	Candida albicans
16070	RNA metabolic process	7.6	50 out of 660 genes, 7.6%	MSW1 C1_07660W_A TAC1 C4_05330C_A ZCF15 C3_05860C_A UTP20 C1_12350W_A SMD3 C1_04990C_A C5_02750C_A CBF1 RCF3 TFA1 CR_01780W_A IRE1 RTT101 C3_05160C_A AGO1 POL32 MAK16 ROB1 ZSF1 FGR17 C4_06410W_A HHF22 SSN3 CRZ1 TSR1 CTF1 RAT1 C7_02510W_A RPS1 ISU1 HHT2 DHH1 C3_05880C_A IFH1 RMP1 C1_06400C_A CR_04720C_A C7_00830C_A DBP2 PUF3 RPS20 YTH1 UTP15 C3_00730W_A C2_10140W_A ZCF35	Candida albicans
5975	carbohydrate metabolic process	5.8	38 out of 660 genes, 5.8%	GDB1 HSP104 NDE1 MNN11 VRG4 IRE1 HSP21 GPD2 CWH8 C3_03410C_A CR_08470W_A PGK1 GFA1 MNN12 TPS2 C1_02320C_A PDC11 DPM1 CHT3 FBA1 ADH1 CRZ1 GLC3 CHS4 ALG6 PFK2 PCK1 GCA1 ENO1 RHO1 RGT1 C5_04940W_A GSY1 MLS1 C1_11080W_A C3_06860C_A KRE6 BMT1	Candida albicans
9405	pathogenesis	5.5	36 out of 660 genes, 5.5%	HSP104 SPA2 MDR1 YHB1 BRG1 TEC1 RCK2 SWE1 IRE1 RIM8 SAM37 C2_08540C_A HSP21 RFG1 ALS1 RBT4 AHR1 SOD1 TPS2 ECM33 HSP90 RTG3 CRZ1 MLT1 CTF1 ALS3 CEK1 DSE1 EFG1 HSL1 MSI3 CMP1 CR_08300C_A RAS1 CSH1 ZCF6	Candida albicans
6629	lipid metabolic process	4.4	29 out of 660 genes, 4.4%	ERG28 PEX14 DPP3 C6_00490W_A SLC1 OPI1 SPT23 CWH8 CAT2 ERG11 C1_04280C_A SOD1 C1_00410C_A TEP1 DPM1 PCT1 SEC14 C1_05980W_A ALG6 CTF1 MSS4 SCT1 CR_02570C_A C7_01320W_A C4_00950C_A CR_08300C_A MLS1 PDR16 C4_07140W_A	Candida albicans
7165	signal transduction	4.4	29 out of 660 genes, 4.4%	RHB1 IRA2 C4_02720C_A C1_02760W_A RCK2 IRE1 DBF2 OPI1 C1_10140C_A LTE1 PBS2 HTA1 ECM25 RGS2 C6_03320W_A GPR1 C1_11860W_A HSP90 RAS2 YPT31 RTG3 CRZ1 CDC37 CEK1 MSS4 RHO1 CMP1 RAC1 RAS1	Candida albicans
30163	protein catabolic process	4.1	27 out of 660 genes, 4.1%	CDC34 C1_03990W_A C3_05360C_A DOT4 RPN4 C4_05340W_A CR_05800C_A RPN1 RTT101 C2_03700W_A C6_04280W_A C1_01130W_A C2_03460C_A C6_00760W_A C4_05740C_A CR_00370W_A C1_07390W_A KAR2 C1_04960C_A HSL1 CR_03860C_A GRR1 APE3 SAP9 RAS1 REG1 C2_10140W_A	Candida albicans
16192	vesicle-mediated transport	4.1	27 out of 660 genes, 4.1%	RHB1 C3_03060W_A APL4 C1_02760W_A PGA63 PIL1 C2_01390W_A LSP1 C6_02680W_A LTE1 SDS24 C4_03810W_A VPH1 C4_06460C_A YPT31 C2_08270C_A C7_02350C_A SEC14 TIP20 SUR7 ALS3 GVP36 EMP24 ECM21 TRX1 C4_05790W_A C1_07590C_A	Candida albicans
71555	cell wall organization	3.9	26 out of 660 genes, 3.9%	RHB1 C2_08920W_A SIM1 RCK2 IRE1 PBS2 ECM25 SOD1 TPS2 ECM33 PGA13 TEP1 DFG5 CRZ1 SUR7 SPO75 PGA59 CEK1 DSE1 RHO1 KIC1 CMP1 RAC1 PGA62 SAP9 KRE6	Candida albicans
42710	biofilm formation	3.9	26 out of 660 genes, 3.9%	CZF1 HSP104 CRZ2 EAP1 BRG1 TEC1 ZNC1 AQY1 ALS1 CAT2 AHR1 YWP1 ECM33 SFP1 ROB1 ADH1 SUR7 ALS3 TRY6 DSE1 EFG1 GCA1 KIC1 HGC1 RAS1 CSH1	Candida albicans
19725	cellular homeostasis	3.9	26 out of 660 genes, 3.9%	C4_02450W_A PPZ1 DBF2 CCS1 VPH1 PTK2 SOD1 GPR1 GEF2 AHP1 TEP1 ZSF1 CRZ1 PMA1 ALS3 ORM1 ISU1 C2_02200W_A CMP1 TRX1 PMC1 CR_01260W_A TRR1 RAS1 POR1 CR_06040W_A	Candida albicans
6091	generation of precursor metabolites and energy	3.8	25 out of 660 genes, 3.8%	COX2 GDB1 AOX2 C5_02590C_A NDE1 COX4 CYC3 GDS1 ACS1 AOX1 KGD2 PGK1 CAT2 PDC11 NAD4L FBA1 ADH1 GLC3 ALG6 PFK2 CTN1 ENO1 GSY1 PUF3 C6_00920W_A	Candida albicans
6259	DNA metabolic process	3.5	23 out of 660 genes, 3.5%	HTA2 C3_04590W_A RCF3 ADK1 MRE11 CDC47 RTT101 HSM3 C6_01550C_A RAD59 C5_00560W_A C1_01130W_A POL32 HSP90 C4_00580W_A CRZ1 C6_03420W_A EAF6 HHT2 HEX3 CR_04720C_A RRD1 C2_00350W_A	Candida albicans
7010	cytoskeleton organization	3.3	22 out of 660 genes, 3.3%	PCL1 SPA2 C2_08920W_A C4_02720C_A MYO1 CLB2 HCM1 C2_01390W_A DBF2 LRG1 PBS2 SCP1 CDC3 SUR7 CDC37 MSS4 GVP36 CTA8 RHO1 CR_02680W_A RAS1 RRD1	Candida albicans
6457	protein folding	3.3	22 out of 660 genes, 3.3%	HSP104 MIA40 CPR6 CCT5 HSP70 CYP1 HSP60 MGE1 SSC1 C1_11110C_A HSP90 CR_08420W_A CDC37 AHA1 KAR2 STI1 MSI3 SBA1 TRX1 C1_00210C_A HSP78 CCT3	Candida albicans
44419	interspecies interaction between organisms	3.2	21 out of 660 genes, 3.2%	MET6 EAP1 YHB1 TEC1 HSP70 RIM8 ALS1 PGK1 YWP1 ECM33 FBA1 ADH1 ALS3 EFG1 ENO1 RGT1 HSL1 HGC1 SAP9 RAS1 C6_00920W_A	Candida albicans
70783	growth of unicellular organism as a thread of attached cells	2.9	19 out of 660 genes, 2.9%	SPA2 WOR2 WHI3 TEC1 RIM8 AHR1 GPR1 FGR17 DFG5 C1_05980W_A CEK1 MSS4 DSE1 EFG1 HSL1 GRR1 PEA2 CR_01260W_A SHA3	Candida albicans
42254	ribosome biogenesis	2.6	17 out of 660 genes, 2.6%	C1_07660W_A C4_05330C_A C3_05860C_A UTP20 C1_12350W_A CR_01780W_A CAM1 C3_05160C_A MAK16 TSR1 RAT1 RPS1 RMP1 DBP2 RPS20 UTP15 CR_06980W_A	Candida albicans
910	cytokinesis	2.4	16 out of 660 genes, 2.4%	SPA2 MYO1 MRE11 DBF2 LRG1 RAX1 AXL2 INN1 YPT31 RAX2 CHT3 CRZ1 CDC3 PEA2 RAS1 BNI4	Candida albicans
30448	hyphal growth	2.4	16 out of 660 genes, 2.4%	SPA2 VRG4 DBF2 MIG1 ALS1 GFA1 C6_04280W_A RAX2 SSN3 CRZ1 CDC3 CLN3 EFG1 VAC8 RHO1 CMP1	Candida albicans
6412	translation	2.3	15 out of 660 genes, 2.3%	MSW1 C5_02590C_A CAM1 RPS12 C6_00760W_A RPL13 PRT1 C2_05710C_A RPL40B RPS1 C1_04970W_A CEF3 RPS20 C1_04370C_A CR_06980W_A	Candida albicans
45333	cellular respiration	2.1	14 out of 660 genes, 2.1%	COX2 AOX2 C5_02590C_A COX4 CYC3 GDS1 AOX1 KGD2 CAT2 NAD4L ALG6 CTN1 PUF3 C6_00920W_A	Candida albicans
7155	cell adhesion	1.8	12 out of 660 genes, 1.8%	EAP1 TEC1 ALS1 AHR1 SFP1 ALS3 DSE1 EFG1 DFI1 RAS1 C4_07140W_A CSH1	Candida albicans
48468	cell development	1.8	12 out of 660 genes, 1.8%	PEX14 MRE11 AQY1 CYP1 TEP1 SSN3 SEC14 SUR7 SPO75 CEK1 MSS4 EFG1	Candida albicans
7124	pseudohyphal growth	1.7	11 out of 660 genes, 1.7%	SPA2 WHI3 TEC1 GPR1 DFG5 EFG1 HSL1 GRR1 PEA2 CR_01260W_A SHA3	Candida albicans
746	conjugation	1.5	10 out of 660 genes, 1.5%	SPA2 C1_02760W_A LRG1 C1_11860W_A CEK1 KAR2 GRR1 CMP1 HGC1 RAS1	Candida albicans
7114	cell budding	1.5	10 out of 660 genes, 1.5%	SPA2 AXL2 DFG5 BOI2 CRZ1 CLN3 RHO1 KIC1 PEA2 C4_00950C_A	Candida albicans
6997	nucleus organization	0.5	3 out of 660 genes, 0.5%	PGA63 C4_01300W_A KAR2	Candida albicans
6766	vitamin metabolic process	0.5	3 out of 660 genes, 0.5%	SPE1 RKI1 SPE2	Candida albicans
other	other	4.5	30 out of 660 genes, 4.5%	C7_04210C_A C2_10060C_A C3_05840W_A LYS1 ARO10 C4_02520C_A LSC2 ENG1 GLT1 GRP2 IDP2 OSM1 PUT1 GOR1 C1_05830W_A CR_09580C_A HBR2 OYE23 GIG1 DRE2 DUG3 SOD6 C6_02410W_A C1_01620C_A C4_06710W_A LEU1 GLY1 CBP1 C1_06320W_A C1_10280C_A
not_yet_annotated	not_yet_annotated		2 out of 660 genes, 0.3%	C6_04200C_A	Candida albicans
WILDTYPE SPECIFIC					Candida albicans
GOID	GO term	Percentage	Frequency	Gene(s)	Organism
50789	regulation of biological process	31.3	21 out of 67 genes, 31.3%	MDS3 RTF1 CCN1 SWR1 RCN1 SIR2 RPA12 EAF3 OFI1 SNO1 NBP2 TPK1 RIM15 MLP1 BEM2 STP2 KEM1 C2_08860W_A CPH1 PCL5 GZF3	Candida albicans
42221	response to chemical	23.9	16 out of 67 genes, 23.9%	MDS3 GSL1 CNT HMG1 CCN1 SIR2 CR_00650W_A TPK1 RIM15 CRM1 BST1 STP2 KEM1 C2_08860W_A CPH1 GZF3	Candida albicans
6950	response to stress	23.9	16 out of 67 genes, 23.9%	MDS3 RTF1 RCN1 UEC1 SIR2 EAF3 NBP2 TPK1 RIM15 CSI2 CRM1 BST1 STP2 KEM1 CPH1 GZF3	Candida albicans
8150	biological_process	23.9	16 out of 67 genes, 23.9%	C3_05430W_A C3_03380W_A C4_05900C_A BLP1 C3_02330C_A C4_03310C_A CR_05750W_A RCT1 C3_01900C_A PGA38 C3_02340W_A CR_08740W_A C1_04940C_A C1_10230C_A CR_01160W_A C1_00420W_A	Candida albicans
30447	filamentous growth	20.9	14 out of 67 genes, 20.9%	MDS3 RIX7 CCN1 UEC1 NBP2 TPK1 RIM15 CSI2 ALS4 STP2 KEM1 CPH1 PCL5 GZF3	Candida albicans
6810	transport	16.4	11 out of 67 genes, 16.4%	JEN1 C6_02150C_A RIX7 CNT C2_02260W_A SEO1 C2_09610W_A MLP1 CRM1 BST1 STP2	Candida albicans
6996	organelle organization	16.4	11 out of 67 genes, 16.4%	RTF1 SWR1 SIR2 EAF3 CR_00280C_A NBP2 CSI2 MLP1 BEM2 BST1 KEM1	Candida albicans
42493	response to drug	13.4	9 out of 67 genes, 13.4%	GSL1 CNT HMG1 CCN1 CR_00650W_A TPK1 STP2 KEM1 GZF3	Candida albicans
6464	cellular protein modification process	11.9	8 out of 67 genes, 11.9%	RTF1 RAM1 MNT4 EAF3 TPK1 RIM15 C2_08860W_A C3_05420W_A	Candida albicans
44419	interspecies interaction between organisms	11.9	8 out of 67 genes, 11.9%	MDS3 DUR1,2 UEC1 BGL2 ALS4 BST1 KEM1 CPH1	Candida albicans
6629	lipid metabolic process	10.4	7 out of 67 genes, 10.4%	PLB3 POX1-3 HMG1 BST1 ERG12 UGT51C1 LIP1	Candida albicans
30448	hyphal growth	10.4	7 out of 67 genes, 10.4%	RIX7 CCN1 UEC1 NBP2 TPK1 RIM15 ALS4	Candida albicans
16070	RNA metabolic process	9	6 out of 67 genes, 9%	RTF1 TOA2 RPA12 EAF3 MLP1 KEM1	Candida albicans
7165	signal transduction	9	6 out of 67 genes, 9%	MDS3 RCN1 NBP2 RIM15 BEM2 CPH1	Candida albicans
9405	pathogenesis	9	6 out of 67 genes, 9%	MDS3 DUR1,2 BGL2 BST1 KEM1 CPH1	Candida albicans
42710	biofilm formation	7.5	5 out of 67 genes, 7.5%	MDS3 RIX7 BGL2 KEM1 CPH1	Candida albicans
42254	ribosome biogenesis	6	4 out of 67 genes, 6%	RIX7 CSI2 CRM1 KEM1	Candida albicans
5975	carbohydrate metabolic process	4.5	3 out of 67 genes, 4.5%	GSL1 BGL2 CPH1	Candida albicans
71555	cell wall organization	4.5	3 out of 67 genes, 4.5%	BGL2 TPK1 CPH1	Candida albicans
7049	cell cycle	4.5	3 out of 67 genes, 4.5%	CCN1 RIM15 UGT51C1	Candida albicans
746	conjugation	4.5	3 out of 67 genes, 4.5%	MDS3 C2_08860W_A CPH1	Candida albicans
7124	pseudohyphal growth	3	2 out of 67 genes, 3%	MDS3 CPH1	Candida albicans
48468	cell development	3	2 out of 67 genes, 3%	MDS3 UGT51C1	Candida albicans
6766	vitamin metabolic process	3	2 out of 67 genes, 3%	RIB4 SNO1	Candida albicans
70783	growth of unicellular organism as a thread of attached cells	3	2 out of 67 genes, 3%	MDS3 CPH1	Candida albicans
6259	DNA metabolic process	3	2 out of 67 genes, 3%	RTF1 EAF3	Candida albicans
16192	vesicle-mediated transport	3	2 out of 67 genes, 3%	C2_02260W_A BST1	Candida albicans
7010	cytoskeleton organization	1.5	1 out of 67 genes, 1.5%	BEM2	Candida albicans
30163	protein catabolic process	1.5	1 out of 67 genes, 1.5%	BST1	Candida albicans
7155	cell adhesion	1.5	1 out of 67 genes, 1.5%	ALS4	Candida albicans
6997	nucleus organization	1.5	1 out of 67 genes, 1.5%	MLP1	Candida albicans
other	other		2 out of 67 genes, 3%	PHM5 ILV3
BPS SPECIFIC
GOID	GO term	Percentage	Frequency	Gene(s)	Organism
42221	response to chemical	23.1	6 out of 26 genes, 23.1%	YBP1 YPS7 HOL1 CTA4 PGA14 C3_00940W_A	Candida albicans
6950	response to stress	19.2	5 out of 26 genes, 19.2%	YBP1 REV3 GPD1 PGA14 C3_00940W_A	Candida albicans
8150	biological_process	19.2	5 out of 26 genes, 19.2%	CR_02410W_A AVT7 NAT5 C7_02450W_A CR_00110W_A	Candida albicans
6996	organelle organization	15.4	4 out of 26 genes, 15.4%	CR_10230W_A C5_05350W_A C1_07360W_A C1_04490W_A	Candida albicans
50789	regulation of biological process	15.4	4 out of 26 genes, 15.4%	RPN3 YBP1 C1_04490W_A CTA4	Candida albicans
5975	carbohydrate metabolic process	11.5	3 out of 26 genes, 11.5%	GPM2 GPD1 GPM1	Candida albicans
44419	interspecies interaction between organisms	11.5	3 out of 26 genes, 11.5%	HYR1 CTA4 GPM1	Candida albicans
6091	generation of precursor metabolites and energy	7.7	2 out of 26 genes, 7.7%	GPM2 GPM1	Candida albicans
16070	RNA metabolic process	7.7	2 out of 26 genes, 7.7%	C5_05350W_A CTA4	Candida albicans
6810	transport	7.7	2 out of 26 genes, 7.7%	HGT14 HOL1	Candida albicans
6464	cellular protein modification process	7.7	2 out of 26 genes, 7.7%	CR_10230W_A C3_00940W_A	Candida albicans
19725	cellular homeostasis	7.7	2 out of 26 genes, 7.7%	ISA1 GPD1	Candida albicans
6259	DNA metabolic process	7.7	2 out of 26 genes, 7.7%	C5_05350W_A REV3	Candida albicans
7010	cytoskeleton organization	3.8	1 out of 26 genes, 3.8%	C1_07360W_A	Candida albicans
30163	protein catabolic process	3.8	1 out of 26 genes, 3.8%	C3_00940W_A	Candida albicans
6457	protein folding	3.8	1 out of 26 genes, 3.8%	C6_00710W_A	Candida albicans
7155	cell adhesion	3.8	1 out of 26 genes, 3.8%	GPD1	Candida albicans
6766	vitamin metabolic process	3.8	1 out of 26 genes, 3.8%	ISA1	Candida albicans
42493	response to drug	3.8	1 out of 26 genes, 3.8%	HOL1	Candida albicans
71555	cell wall organization	3.8	1 out of 26 genes, 3.8%	YPS7	Candida albicans
30447	filamentous growth	3.8	1 out of 26 genes, 3.8%	CTA4	Candida albicans
70783	growth of unicellular organism as a thread of attached cells	3.8	1 out of 26 genes, 3.8%	CTA4	Candida albicans
7049	cell cycle	3.8	1 out of 26 genes, 3.8%	C1_04490W_A	Candida albicans
746	conjugation	3.8	1 out of 26 genes, 3.8%	YPS7	Candida albicans
42710	biofilm formation	3.8	1 out of 26 genes, 3.8%	HYR1	Candida albicans
other	other		2 out of 26 genes, 7.7%	C1_11790W_A C7_02130W_A
